# Supplementary material for: Immobilization of Jagged1 Enhances Vascular Smooth Muscle Cells Maturation by Activating the Notch Pathway
Source: Cells. 2021 Aug 14;10(8):2089. doi: 10.3390/cells10082089 (PMC8391929; doi:10.3390/cells10082089)
Supplement: Supplementary file 1 [file cells-10-02089-s001.zip]

Archive with 1 entries (1 files):
- cells-1284374-supplementary.pdf
